# Supplementary material for: How Botulinum Neurotoxin Light Chain A1 Maintains Stable Association with the Intracellular Neuronal Plasma Membrane
Source: Toxins (Basel). 2022 Nov 22;14(12):814. doi: 10.3390/toxins14120814 (PMC9783275; doi:10.3390/toxins14120814)
Supplement: Supplementary file 1 [file toxins-14-00814-s001.zip]

Archive with 1 entries (1 files):
- toxins-2006280-supplementary.pdf
